# Supplementary material for: Selection of a picomolar antibody that targets CXCR2-mediated neutrophil activation and alleviates EAE symptoms
Source: Nat Commun. 2021 May 5;12:2547. doi: 10.1038/s41467-021-22810-z (PMC8100106; doi:10.1038/s41467-021-22810-z)
Supplement: Supplementary file 3 — Source Data [file 41467_2021_22810_MOESM3_ESM.xlsx]

## Sheet: Fig. 3a
log[M]	Gro-			IL-8			abN48-IgG1			abN48-2-IgG1			Isotype antibody
-6.69897	0.64928	0.690157	0.577172	0.772284	0.781714	0.802217
-7	0.639838	0.567082	0.62113	0.757133	0.806035	0.751581	0.0457134	0.0531676	0.0503204				0.0578894	0.061989	0.056505
-7.30103	0.587077	0.598583	0.588129	0.760923	0.802777	0.66071
-7.60206	0.59304	0.510061	0.569054	0.719831	0.736103	0.581663
-7.90309	0.487272	0.439934	0.435683	0.614724	0.633836	0.573957
-8.20412	0.366144	0.357635	0.392178	0.509755	0.535038	0.499491
-8.90309	0.20999	0.201303	0.185979	0.276398	0.252596	0.259575
-9.60206	0.0883259	0.0824342	0.0875204
-10.301	0.0642845	0.0628567	0.0696899
-9.30103				0.170591	0.170395	0.176354
-11				0.114998	0.113685	0.103378
-11				0.101977	0.110486	0.10478
-7.69897							0.0527542	0.0544234	0.0533537	0.0498226	0.0432458	0.0482963	0.0624475	0.0627804	0.0601438
-8.39794							0.0569479	0.0585397	0.0574096	0.0501603	0.0499799	0.0548548
-9.09691							0.0585387	0.0610578	0.0588619	0.0550669	0.0457317	0.0485888
-9.79588							0.054342	0.0654313	0.0603738	0.0571594	0.0506603	0.0437834
-10.4948							0.0564385	0.0632793	0.0591183	0.0573308	0.0603225	0.0500582
-11.1938							0.0568646	0.0596595	0.0602791	0.059618	0.0550748	0.0497774
-11.8928							0.0527876	0.06097	0.0583399	0.0575697	0.0607893	0.0628423
-12.5918										0.0596688	0.0633086	0.0634415

## Sheet: Fig. 3b-Left
log[M]	abN48-IgG1			abN48-2-IgG1
-7	24.2353	18.9552	12.3559
-7.69897	27.6621	37.7605	33.755	8.09081	9.16555	6.71729
-8.39794	58.1208	66.6229	52.8303	15.2414	16.8159	15.56
-9.09691	85.5387	92.4554	105.439	37.7595	32.2484	28.6217
-9.79588	84.1311	96.4133	93.0402	79.5865	66.4794	61.998
-10.4948	89.1849	95.4783	94.6884	93.4419	76.8646	77.8381
-11.1938	101.652	91.7392	94.0731	87.2323	91.6672	93.7067
-11.8928				100	94.2113	92

## Sheet: Fig. 3b-Right
log[M]	abN48-2-IgG1			abN48-IgG1
-6.30103	14.4887	10.9402	14.6009	20.9586	23.3681	20.2149
-6.90309	11.0831	4.38029	4.11733	11.4801	21.1734	14.1377
-7.50515	13.5191	-0.8772	9.09719	21.7387	12.9263	16.218
-8.10721	10.9145	1.75957	7.45831	25.1945	24.761	24.5062
-8.70927	35.4043	36.235	18.3564	67.3182	73.8264	52.0507
-9.31133	72.5134	73.0142	66.759	80.2939	110.04	93.2139
-9.91339	103.121	75.6441	74.1013	83.1163	105.607	87.9127
-10.5154	86.5236	99.8132	96.2745	80.0463	97.787	90.4947
-11.1938	86.9754	90.0084	105.404	91.3869	102.137	103.535
-11.8928	91.3869	102.137	103.535

## Sheet: Fig. 3c
log[M]	abN48-2-IgG1			IL-8			Isotype antibody			GRo-α			abN48-IgG1
-5.4437	1.156	1.306	1.246				0.036	0.026	0.016				-0.014	-0.044	-0.044
-6.04576	1.076	1.056	1.006				0.026	0.016	-0.004				-0.004	-0.014	-0.014
-6.64782	0.506	0.516	0.456				-0.014	0.016	-0.004				-0.004	0.006	-0.004
-7.24988	0.036	0.226	0.026				0.046	-0.004	-0.004				0.046	0.016	0.006
-7.85194	-0.014	0.006	0.006				-0.014	-0.004	-0.004				0.016	0.006	-0.014
-8.454	0.096	0.016	0.016				-0.004	-0.004	-0.004				0.016	0.006	0.016
-9.05606	0.026	-0.004	-0.004				-0.024	0.016	-0.004				0.016	0.016	0.016
-9.65812	0.026	0.006	-0.014				-0.004	0.006	0.006				0.006	0.006	-0.004
-7				1.86333	1.85333	1.98333				1.782	1.992	1.802
-7.60206				1.96333	1.88333	1.79333				1.752	1.872	1.882
-8.20412				1.93333	1.83333	1.82333				1.522	1.532	1.432
-8.80618				1.52333	1.52333	1.47333				0.922	0.982	0.932
-9.40824				0.943333	1.12333	0.773333				0.112	0.152	0.152
-10.0103				0.243333	0.283333	0.143333				0.002	0.012	0.002
-10.6124				0.0433333	0.0533333	0.0233333				-0.008	0.022	-0.008
-11.2144				0.00333333	0.0233333	0.00333333				-0.008	-0.008	-0.008

## Sheet: Fig. 3d-Left
log[M]	H8-R4-2			H8
-5.4437	31.7102	39.7268	45.0713	50.565	42.0904	44.9153
-5.92082	17.4584	35.2732	24.5843	42.0904	44.209	23.7288
-6.39794	14.7862	31.7102	20.1306	43.5028	59.0395	50.565
-6.87506	38.8361	45.962	37.9454	68.9266	81.6384	73.1638
-7.35218	63.7767	69.1211	62.886
-7.8293	78.0285	101.188	76.247	80.226	101.412	83.7571
-8.30643	92.2803	106.532	94.0618	90.8192	93.6441	71.7514
-8.78355	104.751	91.3895	103.86	78.1073	129.661	92.2316

## Sheet: Fig. 3d-Right
log[M]	h8-2			h8
-4.84164				20.625	21.875	26.25
-5.4437	16.2338	22.0779	20.7792			42.5
-6.04576	37.013	24.6753	33.1169	65.625	61.875	50
-6.64782	47.4026	48.7013	44.1558			80
-7.24988	80.5195	73.3766	64.2857	103.125	96.25	95.625
-7.85194	109.091	107.792	101.299			89.375
-8.454	98.052	85.7143	94.8052	103.125	96.875	100.625
-9.05606		111.039	99.3507			100
-9.65812	105.195	98.7013	96.1039

## Sheet: Fig. 3e
[nM]	U2OS(+) + CT			U2OS(+) + iso			U2OS(+) + abN48			U2OS(+) + abN48-2			U2OS(+) + IT-iso			U2OS(- ) + IT-1			U2OS(+) + IT-1			U2OS(+) + IT-2
0.00016	0.897	0.885	0.89	0.888	0.959	0.87	0.877	0.908	0.876	0.925	0.982	1.018	0.946	0.83	0.84	0.876	0.753		0.869	0.916	0.88	0.927	0.848	0.872
0.0008	0.937	0.896	0.93	0.935	0.936	0.97	0.85	0.833	0.957	0.945	0.902	0.933	0.927	0.895	0.857	0.86	0.737		0.968	0.939	0.859	0.849	0.851	0.812
0.004	0.876	0.832	0.872	0.897	0.998	0.93	0.989	0.952	0.922	0.967	1.02	0.971	0.9	0.894	0.904	0.9	0.848		0.838	0.837	0.771	0.859	0.8	0.779
0.02	0.893	0.869	0.905	0.913	0.926	0.867	0.955	0.985	0.869	1.035	0.939	1.059	0.953	1.014	1.026	0.898	0.839		0.57	0.632	0.595	0.744	0.764	0.643
0.1	0.842	0.832	0.838	0.98	1.072	1.035	0.911	0.854	0.979	1.072	0.886	0.941	0.965	1.022	0.971	0.847	0.777		0.494	0.447	0.512	0.537	0.48	0.487
0.5	0.696	0.73	0.777	0.885	1.009	0.919	0.933	0.897	0.999	1.027	1.053	0.954	0.829	0.783	0.821	0.902	0.765		0.456	0.447	0.463	0.441	0.441	0.451

## Sheet: Fig. 4b
percentage migrated
Blank	IL8	IL8 + MK	iso (1 nM)	IL8 + iso	iso (20 nM)	iso (50 nM)	0.2	1.0	5.0	20	100
17	47	16	38	46	36	30	37	23	20	15	10
19	43	18	37	39	36	29	35	28	23	12	8
19	41	18	40	41	37	27	34	23	19	14	12

## Sheet: Fig. 5b
hour	I.P.		I.V.		SC.
0.25	5.26549	7.11407	45.8479	34.266	0.0264986	0.0238873
1	13.4525	16.7175	28.8453	29.0538	0.317692	0.229629
3	20.8852	18.838	21.4168	21.6576	1.71567	3.86138
12	5.4548	7.95317	4.75842	7.71544	2.89239	6.39188
24	4.44247	2.12116	1.8322	1.56317	4.50428	5.25426
72	0.234113	0.197341	0.157924	0.173356	0.588709	1.07715

## Sheet: Fig. 5c
Day	abN48-2 - 7.5mg/kg					abN48-2 - 0.075mg/kg					PBS				Isotype Fc				SB225002
0	0	0		0	0	0	0		0	0	0	0	0	0	0	0	0	0	0	0	0	0
1	0	0		0	0	0	0		0	0	0	0	0	0	0	0	0	0	0	0	0	0
2	0	0		0	0	0	0		0	0	0	0	0	0	0	0	0	0	0	0	0	0
3	0	0		0	0	0	0		0	0	0	0	0	0	0	0	0	0	0	0	0	0
4	0	0		0	0	0	0		0	0	0	0	0	0	0	0	0	0	0	0	0	0
5	0	0		0	0	0	0		0	0	0	0	0	0	0	0	0	0	0	0	0	0
6	0.5	0.5		0	0	0	0.5		0.5	0	0	0	0	0	0	0	0	0	0	0	0	0
7	0.5	0.5		0	0	0	0.5		0.5	0	0	0	0	0	0	0	0	0	0	0	0	0
8	0.5	0.5		0	0	0	0.5		0.5	0	0	0	0	0	0	0	0	0	0	0	0	0.5
9	0.5	0.5		0	0	0	0.5		0.5	0.5	0.5	0	0	0.5	0	0	0	0	0.5	0.5	0.5	0.5
10	0.5	0.5		0	0	0	0.5		0.5	0.5	0.5	0	0	0.5	0	0.5	0	0.5	0.5	0.5	0.5	0.5
11	0.5	0.5		0	0	0	0.5		0.5	0.5	0.5	0.5	0	0.5	1	0.5	0.5	0.5	0.5	0.5	0.5	0.5
12	0.5	0.5		0	0	0	0.5		0.5	1	0.5	1	0.5	1	1.5	1	1	1	0.5	0.5	0.5	1
13	0.5	0.5		0	0	0	0.5		0.5	1	1	1.5	0.5	1	1.5	0.5	1	1	0.5	1	1	1
14	1	0.5		0	0	0.5	0.5		0.5	1.5	2	2	1	1.5	1.5	0.5	1.5	1.5	0.5	1	1	1
15	1	0.5		0.5	0	1	1		0.5	1.5	2	2	2	1.5	1.5	1	1.5	2	0.5	1	1	1
16	1	0.5		0.5	0	1	1		0.5	1.5	1.5	1.5	2.5	2	1.5	2	2	2.5	0.5	1	1	1
17	1	0.5		0.5	0	1	1		0.5	1.5	1.5	1.5	1.5	2	1.5	2.5	1.5	2	0.5	1	1	1
18	1	0.5		0.5	0.5	1	1		1	1.5	1.5	1.5	1.5	2.5	1.5	3	1.5	2.5	0.5	1	1	1
19	1	0.5		0.5	0.5	1	1		1	1.5	1.5	1.5	1.5	2.5	1	3	1.5	2.5	0.5	1	1	1
20	0.5	0.5		0.5	0.5	1	0.5		1	1.5	1.5	1.5	1.5	2.5	1	3	1	2.5	0.5	1	1	1.5
21	0.5	0.5		0.5	0.5	1	0.5		0.5	1.5	1.5	1.5	1.5	3	1	2.5	1	2.5	0.5	1	1	1.5
22	0.5	0.5		0.5	0	0.5	0.5		0.5	1.5	1.5	1.5	1.5	1.5	1	2.5	1	2.5	1	0.5	0.5	1.5
23	0.5	0.5		0.5	0	0.5	0.5		0.5	1.5	1.5	1.5	1.5	1.5	1.5	2.5	1.5	2	2	0.5	0.5	1.5

[truncated: 8 more sheets: Fig. 5d, Fig. 5e, Fig. S1a, Fig. S5b, Fig. S8, Fig. S9a, Fig. S9b, Fig. S10]
